# Supplementary material for: NT5E/CD73 as Correlative Factor of Patient Survival and Natural Killer Cell Infiltration in Glioblastoma
Source: J Clin Med. 2019 Sep 23;8(10):1526. doi: 10.3390/jcm8101526 (PMC6832588; doi:10.3390/jcm8101526)
Supplement: Supplementary file 1 [file jcm-08-01526-s001.zip]

Archive with 1 entries (1 files):
- jcm-593303-SI.pdf
